# Supplementary material for: Peripheral CD8+ T Cell Dynamics and Clinical Outcomes in Metastatic Non-Small Cell Lung Cancer Following Bronchoscopic Cryotherapy and Pembrolizumab-Based Therapy
Source: Cancers (Basel). 2026 May 31;18(11):1793. doi: 10.3390/cancers18111793 (PMC13255720; doi:10.3390/cancers18111793)
Supplement: Supplementary file 1 [file cancers-18-01793-s001.zip]

Archive with 1 entries (1 files):
- cancers-4275742-supplementary.pdf
